# Supplementary material for: Rational assembly of 3D network materials and electronics through tensile buckling
Source: Sci Adv. 2025 Sep 10;11(37):eadz0718. doi: 10.1126/sciadv.adz0718 (PMC12422206; doi:10.1126/sciadv.adz0718)
Supplement: Supplementary file 2 — Movies S1 to S5 [file sciadv.adz0718_movies_s1_to_s5.zip]

Archive with 5 entries (5 files):
- adz0718_movie_s1.mp4
- adz0718_movie_s2.mp4
- adz0718_movie_s3.mp4
- adz0718_movie_s4.mp4
- adz0718_movie_s5.mp4
